# Supplementary material for: De novo biosynthesis of alpinetin enhanced by directed evolution of 5-O-methyltransferase
Source: Microb Cell Fact. 2026 Apr 6;25:134. doi: 10.1186/s12934-026-02996-x (PMC13214397; doi:10.1186/s12934-026-02996-x)
Supplement: Supplementary file 1 — Supplementary Material 1. [file 12934_2026_2996_MOESM1_ESM.xlsx]

## Sheet: H40NNK
Plate no. and well	Peak area	Alpinetin concentration, µM	clone identification
plate1 A1.lcd	21234	0.290777
plate1 A10.lcd	0	0
plate1 A11.lcd	0	0
plate1 A12.lcd	26624	0.915195
plate1 A2.lcd	28562	1.13976
plate1 A3.lcd	0	0
plate1 A4.lcd	0	0
plate1 A5.lcd	0	0
plate1 A6.lcd	0	0
plate1 A7.lcd	0	0
plate1 A8.lcd	0	0
plate1 A9.lcd	26676	0.921277
plate1 B1.lcd	21276	0.295701
plate1 B10.lcd	25017	0.729028
plate1 B11.lcd	0	0
plate1 B12.lcd	29180	1.2113
plate1 B2.lcd	0	0
plate1 B3.lcd	0	0
plate1 B4.lcd	0	0
plate1 B5.lcd	21831	0.359996
plate1 B6.lcd	0	0
plate1 B7.lcd	0	0
plate1 B8.lcd	0	0
plate1 B9.lcd	0	0
plate1 C1.lcd	0	0
plate1 C10.lcd	0	0
plate1 C11.lcd	0	0
plate1 C12.lcd	0	0
plate1 C2.lcd	20741	0.233722
plate1 C3.lcd	0	0
plate1 C4.lcd	0	0
plate1 C5.lcd	0	0
plate1 C6.lcd	0	0
plate1 C7.lcd	0	0
plate1 C8.lcd	0	0
plate1 C9.lcd	35197	1.90841
plate1 D1.lcd	0	0
plate1 D10.lcd	0	0
plate1 D11.lcd	0	0
plate1 D12.lcd	0	0
plate1 D2.lcd	23039	0.49994
plate1 D3.lcd	22342	0.419194
plate1 D4.lcd	21685	0.343082
plate1 D5.lcd	0	0
plate1 D6.lcd	0	0
plate1 D7.lcd	32503	1.59626
plate1 D8.lcd	0	0
plate1 D9.lcd	0	0
plate1 E1.lcd	0	0
plate1 E10.lcd	0	0
plate1 E11.lcd	0	0
plate1 E12.lcd	0	0
plate1 E2.lcd	20218	0.173076
plate1 E3.lcd	0	0
plate1 E4.lcd	0	0
plate1 E5.lcd	30575	1.37291
plate1 E6.lcd	0	0
plate1 E7.lcd	23081	0.504747
plate1 E8.lcd	0	0
plate1 E9.lcd	0	0
plate1 F1.lcd	0	0
plate1 F10.lcd	25528	0.788284
plate1 F11.lcd	0	0
plate1 F12.lcd	0	0
plate1 F2.lcd	0	0
plate1 F3.lcd	0	0
plate1 F4.lcd	0	0
plate1 F5.lcd	0	0
plate1 F6.lcd	0	0
plate1 F7.lcd	0	0
plate1 F8.lcd	0	0
plate1 F9.lcd	0	0
plate1 G1.lcd	0	0
plate1 G10.lcd	0	0
plate1 G11.lcd	0	0
plate1 G12.lcd	0	0
plate1 G2.lcd	26460	0.896254
plate1 G3.lcd	0	0
plate1 G4.lcd	24825	0.706843
plate1 G5.lcd	0	0
plate1 G6.lcd	20237	0.175335
plate1 G7.lcd	0	0
plate1 G8.lcd	0	0
plate1 G9.lcd	21226	0.28985
plate1 H1.lcd	29094	1.20134
plate1 H10.lcd	36119	2.01522	StrAOMT wildtype
plate1 H11.lcd	34835	1.86648	StrAOMT wildtype
plate1 H12.lcd	37995	2.2325	StrAOMT wildtype
plate1 H2.lcd	0	0
plate1 H3.lcd	0	0
plate1 H4.lcd	0	0
plate1 H5.lcd	0	0
plate1 H6.lcd	0	0
plate1 H7.lcd	23240	0.523167
plate1 H8.lcd	0	0
plate1 H9.lcd	0	0

## Sheet: I41NNK
Plate no. and well	Peak area	Alpinetin concentration, µM	clone identification
plate1 A1.lcd	0	0
plate1 A10.lcd	22939	0.488297
plate1 A11.lcd	27212	0.983313
plate1 A12.lcd	20395	0.193581
plate1 A2.lcd	0	0
plate1 A3.lcd	0	0
plate1 A4.lcd	29625	1.26285
plate1 A5.lcd	0	0
plate1 A6.lcd	36754	2.08873
plate1 A7.lcd	0	0
plate1 A8.lcd	0	0
plate1 A9.lcd	0	0
plate1 B1.lcd	28784	1.16543
plate1 B10.lcd	0	0
plate1 B11.lcd	22780	0.469877
plate1 B12.lcd	0	0
plate1 B2.lcd	19440	0.0829468
plate1 B3.lcd	32065	1.54552
plate1 B4.lcd	0	0
plate1 B5.lcd	0	0
plate1 B6.lcd	35931	1.99339
plate1 B7.lcd	34587	1.83769
plate1 B8.lcd	0	0
plate1 B9.lcd	0	0
plate1 C1.lcd	35270	1.91681
plate1 C10.lcd	33462	1.70736
plate1 C11.lcd	36643	2.07587
plate1 C12.lcd	0	0
plate1 C2.lcd	0	0
plate1 C3.lcd	0	0
plate1 C4.lcd	0	0
plate1 C5.lcd	0	0
plate1 C6.lcd	0	0
plate1 C7.lcd	0	0
plate1 C8.lcd	0	0
plate1 C9.lcd	0	0
plate1 D1.lcd	0	0
plate1 D10.lcd	0	0
plate1 D11.lcd	0	0
plate1 D12.lcd	0	0
plate1 D2.lcd	0	0
plate1 D3.lcd	0	0
plate1 D4.lcd	0	0
plate1 D5.lcd	29861	1.29019
plate1 D6.lcd	28149	1.09186
plate1 D7.lcd	23109	0.507991
plate1 D8.lcd	0	0
plate1 D9.lcd	0	0
plate1 E1.lcd	0	0
plate1 E10.lcd	29406	1.23748
plate1 E11.lcd	0	0
plate1 E12.lcd	0	0
plate1 E2.lcd	0	0
plate1 E3.lcd	36042	2.00625
plate1 E4.lcd	0	0
plate1 E5.lcd	0	0
plate1 E6.lcd	0	0
plate1 E7.lcd	0	0
plate1 E8.lcd	35107	1.89793
plate1 E9.lcd	32253	1.5673
plate1 F1.lcd	0	0
plate1 F10.lcd	0	0
plate1 F11.lcd	27788	1.05004
plate1 F12.lcd	35066	1.89318
plate1 F2.lcd	0	0
plate1 F3.lcd	20207	0.171802
plate1 F4.lcd	0	0
plate1 F5.lcd	0	0
plate1 F6.lcd	0	0
plate1 F7.lcd	26613	0.91392
plate1 F8.lcd	0	0
plate1 F9.lcd	0	0
plate1 G1.lcd	23893	0.598815
plate1 G10.lcd	0	0
plate1 G11.lcd	0	0
plate1 G12.lcd	0	0
plate1 G2.lcd	0	0
plate1 G3.lcd	0	0
plate1 G4.lcd	35919	1.992
plate1 G5.lcd	0	0
plate1 G6.lcd	18960	0.02734
plate1 G7.lcd	0	0
plate1 G8.lcd	0	0
plate1 G9.lcd	0	0
plate1 H1.lcd	0	0
plate1 H10.lcd	35892	1.98887	StrAOMT wildtype
plate1 H11.lcd	36952	2.11167	StrAOMT wildtype
plate1 H12.lcd	36243	2.02953	StrAOMT wildtype
plate1 H2.lcd	0	0
plate1 H3.lcd	0	0
plate1 H4.lcd	35583	1.95307
plate1 H5.lcd	0	0
plate1 H6.lcd	0	0
plate1 H7.lcd	0	0
plate1 H8.lcd	0	0
plate1 H9.lcd	0	0

## Sheet: R171NNK
Plate no. and well	Peak area	Alpinetin concentration, µM	clone identification
plate1 A1.lcd	0	0
plate1 A10.lcd	0	0
plate1 A11.lcd	0	0
plate1 A12.lcd	21565.4	0.329167
plate1 A2.lcd	29896.2	1.29427
plate1 A3.lcd	24653.8	0.686957
plate1 A4.lcd	0	0
plate1 A5.lcd	0	0
plate1 A6.lcd	23357.7	0.536801
plate1 A7.lcd	33953.8	1.76434
plate1 A8.lcd	0	0
plate1 A9.lcd	23760.8	0.583497
plate1 B1.lcd	0	0
plate1 B10.lcd	0	0
plate1 B11.lcd	0	0
plate1 B12.lcd	29003.1	1.1908
plate1 B2.lcd	19504.6	0.0904323
plate1 B3.lcd	0	0
plate1 B4.lcd	0	0
plate1 B5.lcd	0	0
plate1 B6.lcd	20318.5	0.184714
plate1 B7.lcd	27003.8	0.959199
plate1 B8.lcd	0	0
plate1 B9.lcd	0	0
plate1 C1.lcd	0	0
plate1 C10.lcd	0	0
plate1 C11.lcd	30958.5	1.41733
plate1 C12.lcd	0	0
plate1 C2.lcd	0	0
plate1 C3.lcd	0	0
plate1 C4.lcd	34678.5	1.84828
plate1 C5.lcd	24106.9	0.623598
plate1 C6.lcd	0	0
plate1 C7.lcd	0	0
plate1 C8.lcd	0	0
plate1 C9.lcd	0	0
plate1 D1.lcd	0	0
plate1 D10.lcd	0	0
plate1 D11.lcd	36349.2	2.04184
plate1 D12.lcd	0	0
plate1 D2.lcd	0	0
plate1 D3.lcd	0	0
plate1 D4.lcd	0	0
plate1 D5.lcd	0	0
plate1 D6.lcd	32335.4	1.57684
plate1 D7.lcd	27486.2	1.01507
plate1 D8.lcd	0	0
plate1 D9.lcd	0	0
plate1 E1.lcd	0	0
plate1 E10.lcd	0	0
plate1 E11.lcd	0	0
plate1 E12.lcd	29628.5	1.26325
plate1 E2.lcd	0	0
plate1 E3.lcd	33498.5	1.71158
plate1 E4.lcd	0	0
plate1 E5.lcd	0	0
plate1 E6.lcd	0	0
plate1 E7.lcd	0	0
plate1 E8.lcd	0	0
plate1 E9.lcd	0	0
plate1 F1.lcd	35446.9	1.93731
plate1 F10.lcd	0	0
plate1 F11.lcd	0	0
plate1 F12.lcd	0	0
plate1 F2.lcd	0	0
plate1 F3.lcd	19310	0.0678866
plate1 F4.lcd	0	0
plate1 F5.lcd	19235.4	0.0592426
plate1 F6.lcd	0	0
plate1 F7.lcd	0	0
plate1 F8.lcd	24070	0.61932
plate1 F9.lcd	35051.5	1.8915
plate1 G1.lcd	0	0
plate1 G10.lcd	0	0
plate1 G11.lcd	32640.8	1.61222
plate1 G12.lcd	0	0
plate1 G2.lcd	29321.5	1.2277
plate1 G3.lcd	0	0
plate1 G4.lcd	0	0
plate1 G5.lcd	18840	0.0134383
plate1 G6.lcd	0	0
plate1 G7.lcd	21708.5	0.345742
plate1 G8.lcd	0	0
plate1 G9.lcd	0	0
plate1 H1.lcd	0	0
plate1 H10.lcd	36142.3	2.01787	StrAOMT wildtype
plate1 H11.lcd	36348.5	2.04175	StrAOMT wildtype
plate1 H12.lcd	36853.1	2.10021	StrAOMT wildtype
plate1 H2.lcd	0	0
plate1 H3.lcd	29390	1.23563
plate1 H4.lcd	0	0
plate1 H5.lcd	0	0
plate1 H6.lcd	0	0
plate1 H7.lcd	24940.8	0.720197
plate1 H8.lcd	0	0
plate1 H9.lcd	0	0

## Sheet: K212NNK
Plate no. and well	Peak area	Alpinetin concentration, µM	clone identification
plate1 A10lcd	41156	2.59869
plate1 A11lcd	39045	2.35414
plate1 A12lcd	57389	4.47924
plate1 A1lcd	65126	5.37555
plate1 A2lcd	46500	3.21778
plate1 A3lcd	50409	3.67063
plate1 A4lcd	44206	2.95202
plate1 A5lcd	48433	3.44171
plate1 A6lcd	35048	1.89109
plate1 A7lcd	27602	1.02849
plate1 A8lcd	46231	3.18662
plate1 A9lcd	30048	1.31186
plate1 B10lcd	30770	1.3955
plate1 B11lcd	39600	2.41843
plate1 B12lcd	53692	4.05095
plate1 B1lcd	65497	5.41853
plate1 B2lcd	40764	2.55328
plate1 B3lcd	43238	2.83988
plate1 B4lcd	0	0
plate1 B5lcd	30142	1.32275
plate1 B6lcd	42031	2.70006
plate1 B7lcd	37195	2.13982
plate1 B8lcd	0	0
plate1 B9lcd	101197	9.55429	StrAOMT K212R
plate1 C10lcd	31540	1.4847
plate1 C11lcd	103858	9.86	StrAOMT K212R
plate1 C12lcd	52814	3.94924
plate1 C1lcd	30547	1.36966
plate1 C2lcd	25765	0.815682
plate1 C3lcd	37872	2.21825
plate1 C4lcd	32223	1.56382
plate1 C5lcd	37799	2.20979
plate1 C6lcd	23283	0.528148
plate1 C7lcd	21768	0.35264
plate1 C8lcd	30655	1.38218
plate1 C9lcd	27685	1.03811
plate1 D10lcd	37553	2.18129
plate1 D11lcd	29690	1.27038
plate1 D12lcd	36558	2.06602
plate1 D1lcd	49720	3.59081
plate1 D2lcd	32608	1.60843
plate1 D3lcd	27384	1.00324
plate1 D4lcd	28201	1.09789
plate1 D5lcd	37141	2.13356
plate1 D6lcd	0	0
plate1 D7lcd	30439	1.35715
plate1 D8lcd	22968	0.491656
plate1 D9lcd	37926	2.2245
plate1 E10lcd	0	0
plate1 E11lcd	98366	9.22	StrAOMT K212R
plate1 E12lcd	37415	2.1653
plate1 E1lcd	37495	2.17457
plate1 E2lcd	21492	0.320666
plate1 E3lcd	0	0
plate1 E4lcd	0	0
plate1 E5lcd	22935	0.487834
plate1 E6lcd	29976	1.30352
plate1 E7lcd	28067	1.08236
plate1 E8lcd	59236	4.69321
plate1 E9lcd	49737	3.59278
plate1 F10lcd	42595	2.76539
plate1 F11lcd	46472	3.21453
plate1 F12lcd	67823	5.68799
plate1 F1lcd	0	0
plate1 F2lcd	25710	0.80931
plate1 F3lcd	0	0
plate1 F4lcd	41045	2.58583
plate1 F5lcd	32826	1.63368
plate1 F6lcd	0	0
plate1 F7lcd	0	0
plate1 F8lcd	46723	3.24361
plate1 F9lcd	18677	0
plate1 G10lcd	41089	2.59093
plate1 G11lcd	44661	3.00473
plate1 G12lcd	51881	3.84115
plate1 G1lcd	0	0
plate1 G2lcd	35295	1.91971
plate1 G3lcd	30433	1.35646
plate1 G4lcd	21753	0.350902
plate1 G5lcd	33305	1.68917
plate1 G6lcd	52528	3.91611
plate1 G7lcd	29110	1.20319
plate1 G8lcd	29167	1.20979
plate1 G9lcd	31335	1.46095
plate1 H10lcd	37394	2.16287	StrAOMT wildtype
plate1 H11lcd	36324	2.03891	StrAOMT wildtype
plate1 H12lcd	37679	2.19589	StrAOMT wildtype
plate1 H1lcd	35502	1.94369
plate1 H2lcd	48849	3.4899
plate1 H3lcd	41171	2.60043
plate1 H4lcd	34879	1.87152
plate1 H5lcd	36683	2.0805
plate1 H6lcd	37819	2.21211
plate1 H7lcd	30301	1.34117
plate1 H8lcd	34662	1.84638
plate1 H9lcd	43282	2.84498

## Sheet: R171NNK x K212R 
Plate no. and well	Peak area	Alpinetin concentration, µM	clone identification
plate1 A10lcd	123468	12.1343
plate1 A11lcd	117135	11.4007
plate1 A12lcd	120167	11.7519
plate1 A1lcd	130078	12.9001
plate1 A2lcd	139500	13.9916
plate1 A3lcd	111227	10.7162
plate1 A4lcd	132618	13.1943
plate1 A5lcd	115299	11.188
plate1 A6lcd	105144	10.0115
plate1 A7lcd	82806	7.42374
plate1 A8lcd	108693	10.4227
plate1 A9lcd	90144	8.27382
plate1 B10lcd	92310	8.52475
plate1 B11lcd	118800	11.5935
plate1 B12lcd	171076	17.6496	StrAOMT R171W x K212R
plate1 B1lcd	120491	11.7894
plate1 B2lcd	122292	11.9981
plate1 B3lcd	129714	12.8579
plate1 B4lcd	0	0
plate1 B5lcd	90426	8.30649
plate1 B6lcd	126093	12.4384
plate1 B7lcd	111585	10.7577
plate1 B8lcd	0	0
plate1 B9lcd	135091	13.4808
plate1 C10lcd	94620	8.79236
plate1 C11lcd	121574	11.9149
plate1 C12lcd	158442	16.186
plate1 C1lcd	91641	8.44725
plate1 C2lcd	77295	6.7853
plate1 C3lcd	113616	10.993
plate1 C4lcd	96669	9.02973
plate1 C5lcd	113397	10.9676
plate1 C6lcd	69849	5.9227
plate1 C7lcd	65304	5.39617
plate1 C8lcd	91965	8.48478
plate1 C9lcd	83055	7.45258
plate1 D10lcd	112659	10.8821
plate1 D11lcd	89070	8.1494
plate1 D12lcd	109674	10.5363
plate1 D1lcd	179160	18.5861	StrAOMT R171W x K212R
plate1 D2lcd	97824	9.16353
plate1 D3lcd	82152	7.34797
plate1 D4lcd	84603	7.63191
plate1 D5lcd	111423	10.7389
plate1 D6lcd	0	0
plate1 D7lcd	91317	8.40971
plate1 D8lcd	68904	5.81322
plate1 D9lcd	113778	11.0118
plate1 E10lcd	0	0
plate1 E11lcd	154098	15.6827
plate1 E12lcd	112245	10.8342
plate1 E1lcd	112485	10.862
plate1 E2lcd	64476	5.30025
plate1 E3lcd	0	0
plate1 E4lcd	0	0
plate1 E5lcd	68805	5.80176
plate1 E6lcd	89928	8.2488
plate1 E7lcd	84201	7.58534
plate1 E8lcd	169708	17.4911	StrAOMT R171W x K212R
plate1 E9lcd	149211	15.1166
plate1 F10lcd	127785	12.6344
plate1 F11lcd	139416	13.9819
plate1 F12lcd	150469	15.2623
plate1 F1lcd	0	0
plate1 F2lcd	77130	6.76619
plate1 F3lcd	0	0
plate1 F4lcd	123135	12.0957
plate1 F5lcd	98478	9.2393
plate1 F6lcd	0	0
plate1 F7lcd	0	0
plate1 F8lcd	140169	14.0691
plate1 F9lcd	0	0
plate1 G10lcd	123267	12.111
plate1 G11lcd	133983	13.3525
plate1 G12lcd	155643	15.8617
plate1 G1lcd	109707	10.5401
plate1 G2lcd	105885	10.0974
plate1 G3lcd	91299	8.40763
plate1 G4lcd	65259	5.39096
plate1 G5lcd	99915	9.40577
plate1 G6lcd	157584	16.0866
plate1 G7lcd	87330	7.94783
plate1 G8lcd	87501	7.96764
plate1 G9lcd	94005	8.72111
plate1 H10lcd	112182	10.8269	StrAOMT K212R
plate1 H11lcd	99972	9.41237	StrAOMT K212R
plate1 H12lcd	83037	7.4505	StrAOMT K212R
plate1 H1lcd	106506	10.1693
plate1 H2lcd	146547	14.808
plate1 H3lcd	123513	12.1395
plate1 H4lcd	104637	9.9528
plate1 H5lcd	110049	10.5798
plate1 H6lcd	113457	10.9746
plate1 H7lcd	90903	8.36175
plate1 H8lcd	103986	9.87738
plate1 H9lcd	129846	12.8732

## Sheet: H40NNK x K212R
Plate no. and well	Peak area	Alpinetin concentration, µM	clone identification
plate1 A1.lcd	42468	2.75068
plate1 A10.lcd	66377	5.52048
plate1 A11.lcd	34446	1.82135
plate1 A12.lcd	53248	3.99952
plate1 A2.lcd	57125	4.44866
plate1 A3.lcd	32280	1.57043
plate1 A4.lcd	41196	2.60332
plate1 A5.lcd	74917	6.50981
plate1 A6.lcd	40693	2.54505
plate1 A7.lcd	33224	1.67979
plate1 A8.lcd	73078	6.29677
plate1 A9.lcd	53353	4.01168
plate1 B1.lcd	42553	2.76053
plate1 B10.lcd	50034	3.62718
plate1 B11.lcd	37184	2.13854
plate1 B12.lcd	58360	4.59173
plate1 B2.lcd	32917	1.64422
plate1 B3.lcd	42024	2.69925
plate1 B4.lcd	41781	2.67109
plate1 B5.lcd	43663	2.88912
plate1 B6.lcd	42566	2.76203
plate1 B7.lcd	29889	1.29344
plate1 B8.lcd	34564	1.83502
plate1 B9.lcd	25152	0.744667
plate1 C1.lcd	19706	0.113762
plate1 C10.lcd	25464	0.780812
plate1 C11.lcd	22215	0.404423
plate1 C12.lcd	35945	1.99501
plate1 C2.lcd	41483	2.63657
plate1 C3.lcd	29892	1.29378
plate1 C4.lcd	24816	0.705743
plate1 C5.lcd	29370	1.23331
plate1 C6.lcd	28125	1.08908
plate1 C7.lcd	35395	1.93129
plate1 C8.lcd	65547	5.42432
plate1 C9.lcd	70395	5.98595
plate1 D1.lcd	39260	2.37904
plate1 D10.lcd	25057	0.733662
plate1 D11.lcd	92776	8.57873	StrAOMT K212R
plate1 D12.lcd	52163	3.87382
plate1 D2.lcd	46079	3.16901
plate1 D3.lcd	44685	3.00752
plate1 D4.lcd	43371	2.85529
plate1 D5.lcd	73490	6.3445
plate1 D6.lcd	41163	2.5995
plate1 D7.lcd	65006	5.36165
plate1 D8.lcd	94666	8.79769	StrAOMT K212R
plate1 D9.lcd	29464	1.2442
plate1 E1.lcd	34435	1.82008
plate1 E10.lcd	27506	1.01737
plate1 E11.lcd	26969	0.955162
plate1 E12.lcd	33541	1.71651
plate1 E2.lcd	40436	2.51528
plate1 E3.lcd	20900	0.252084
plate1 E4.lcd	38008	2.234
plate1 E5.lcd	61150	4.91494
plate1 E6.lcd	23481	0.551086
plate1 E7.lcd	46162	3.17862
plate1 E8.lcd	23693	0.575646
plate1 E9.lcd	26559	0.907665
plate1 F1.lcd	35634	1.95898
plate1 F10.lcd	51057	3.74569
plate1 F11.lcd	18772	0.00556068
plate1 F12.lcd	36640	2.07552
plate1 F2.lcd	42869	2.79714
plate1 F3.lcd	24939	0.719992
plate1 F4.lcd	35112	1.89851
plate1 F5.lcd	47886	3.37834
plate1 F6.lcd	26992	0.957827
plate1 F7.lcd	20668	0.225207
plate1 F8.lcd	34427	1.81915
plate1 F9.lcd	34149	1.78695
plate1 G1.lcd	39099	2.36039
plate1 G10.lcd	40191	2.4869
plate1 G11.lcd	50633	3.69658
plate1 G12.lcd	23395	0.541123
plate1 G2.lcd	52921	3.96163
plate1 G3.lcd	29738	1.27594
plate1 G4.lcd	49651	3.58281
plate1 G5.lcd	32232	1.56487
plate1 G6.lcd	40475	2.5198
plate1 G7.lcd	27472	1.01343
plate1 G8.lcd	32005	1.53857
plate1 G9.lcd	42452	2.74883
plate1 H1.lcd	58188	4.5718
plate1 H10.lcd	93137	8.62055	StrAOMT K212R
plate1 H11.lcd	93972	8.71729	StrAOMT K212R
plate1 H12.lcd	102182	9.66839	StrAOMT K212R
plate1 H2.lcd	90330	8.29537	StrAOMT K212R
plate1 H3.lcd	35275	1.91739
plate1 H4.lcd	33425	1.70307
plate1 H5.lcd	30767	1.39515
plate1 H6.lcd	22221	0.405118
plate1 H7.lcd	46480	3.21546
plate1 H8.lcd	74350	6.44413
plate1 H9.lcd	34165	1.7888

## Sheet: I41Lx K212R
Plate no. and well	Peak area	Alpinetin concentration, µM	clone identification
plate1 A1lcd	45378	3.0878
plate1 A10lcd	93468	8.6589
plate1 A11lcd	117135	11.4007
plate1 A12lcd	112167	10.8251
plate1 A2lcd	139500	13.9916
plate1 A3lcd	115227	11.1796
plate1 A4lcd	72618	6.24348
plate1 A5lcd	85299	7.71254
plate1 A6lcd	105144	10.0115
plate1 A7lcd	82806	7.42374
plate1 A8lcd	138693	13.8981
plate1 A9lcd	90144	8.27382
plate1 B1lcd	141291	14.1991	StrAOMT I41L/K212R
plate1 B10lcd	92310	8.52475
plate1 B11lcd	118800	11.5935
plate1 B12lcd	131076	13.0157
plate1 B2lcd	122292	11.9981
plate1 B3lcd	129714	12.8579
plate1 B4lcd	39168	2.36838
plate1 B5lcd	90426	8.30649
plate1 B6lcd	126093	12.4384
plate1 B7lcd	111585	10.7577
plate1 B8lcd	45822	3.13923
plate1 B9lcd	123591	12.1486
plate1 C1lcd	91641	8.44725
plate1 C10lcd	94620	8.79236
plate1 C11lcd	131574	13.0734
plate1 C12lcd	98442	9.23513
plate1 C2lcd	77295	6.7853
plate1 C3lcd	113616	10.993
plate1 C4lcd	96669	9.02973
plate1 C5lcd	113397	10.9676
plate1 C6lcd	69849	5.9227
plate1 C7lcd	65304	5.39617
plate1 C8lcd	91965	8.48478
plate1 C9lcd	83055	7.45258
plate1 D1lcd	119160	11.6353
plate1 D10lcd	112659	10.8821
plate1 D11lcd	89070	8.1494
plate1 D12lcd	109674	10.5363
plate1 D2lcd	97824	9.16353
plate1 D3lcd	82152	7.34797
plate1 D4lcd	84603	7.63191
plate1 D5lcd	111423	10.7389
plate1 D6lcd	48165	3.41066
plate1 D7lcd	91317	8.40971
plate1 D8lcd	68904	5.81322
plate1 D9lcd	113778	11.0118
plate1 E1lcd	112485	10.862
plate1 E10lcd	48921	3.49824
plate1 E11lcd	64098	5.25646
plate1 E12lcd	112245	10.8342
plate1 E2lcd	64476	5.30025
plate1 E3lcd	41592	2.6492
plate1 E4lcd	54468	4.14085
plate1 E5lcd	68805	5.80176
plate1 E6lcd	89928	8.2488
plate1 E7lcd	84201	7.58534
plate1 E8lcd	87708	7.99162
plate1 E9lcd	89211	8.16574
plate1 F1lcd	54258	4.11652
plate1 F10lcd	127785	12.6344
plate1 F11lcd	109416	10.5064
plate1 F12lcd	113469	10.976
plate1 F2lcd	77130	6.76619
plate1 F3lcd	49866	3.60772
plate1 F4lcd	63135	5.1449
plate1 F5lcd	98478	9.2393
plate1 F6lcd	47769	3.36479
plate1 F7lcd	54273	4.11826
plate1 F8lcd	140169	14.0691
plate1 F9lcd	56031	4.32192
plate1 G1lcd	109707	10.5401
plate1 G10lcd	123267	12.111
plate1 G11lcd	133983	13.3525
plate1 G12lcd	146430	14.7944	StrAOMT I41L/K212R
plate1 G2lcd	105885	10.0974
plate1 G3lcd	91299	8.40763
plate1 G4lcd	65259	5.39096
plate1 G5lcd	99915	9.40577
plate1 G6lcd	142584	14.3489	StrAOMT I41L/K212R
plate1 G7lcd	87330	7.94783
plate1 G8lcd	87501	7.96764
plate1 G9lcd	94005	8.72111
plate1 H1lcd	106506	10.1693
plate1 H10lcd	100182	9.4367	StrAOMT K212R
plate1 H11lcd	102972	9.75991	StrAOMT K212R
plate1 H12lcd	89037	8.14558	StrAOMT K212R
plate1 H2lcd	116547	11.3325
plate1 H3lcd	123513	12.1395
plate1 H4lcd	104637	9.9528
plate1 H5lcd	110049	10.5798
plate1 H6lcd	113457	10.9746
plate1 H7lcd	90903	8.36175
plate1 H8lcd	103986	9.87738
plate1 H9lcd	129846	12.8732

## Sheet: R171NNK x I41L x K212R
Plate no. and well	Peak area	Alpinetin concentration, µM	clone identification
plate1 A1lcd	170630	17.5979
plate1 A2lcd	132500	13.1807
plate1 A3lcd	152045	15.4449
plate1 A4lcd	221030	23.4366
plate1 A5lcd	192165	20.0927
plate1 A6lcd	175240	18.132
plate1 A7lcd	138010	13.819
plate1 A8lcd	181155	18.8172
plate1 A9lcd	150240	15.2358
plate1 A10lcd	205780	21.67
plate1 A11lcd	195225	20.4472
plate1 A12lcd	76945	6.74475
plate1 B1lcd	167485	17.2336
plate1 B2lcd	203820	21.4429
plate1 B3lcd	216190	22.8759
plate1 B4lcd	65280	5.39339
plate1 B5lcd	150710	15.2902
plate1 B6lcd	210155	22.1768
plate1 B7lcd	185975	19.3756
plate1 B8lcd	76370	6.67814
plate1 B9lcd	50985	3.73735
plate1 B10lcd	153850	15.654
plate1 B11lcd	198000	20.7687
plate1 B12lcd	243460	26.0351	R171W x I41L x K212R
plate1 C1lcd	152735	15.5248
plate1 C2lcd	128825	12.7549
plate1 C3lcd	189360	19.7677
plate1 C4lcd	161115	16.4956
plate1 C5lcd	188995	19.7255
plate1 C6lcd	116415	11.3173
plate1 C7lcd	108840	10.4397
plate1 C8lcd	153275	15.5874
plate1 C9lcd	138425	13.8671
plate1 C10lcd	157700	16.1
plate1 C11lcd	69290	5.85794
plate1 C12lcd	104070	9.88711
plate1 D1lcd	198600	20.8382
plate1 D2lcd	163040	16.7186
plate1 D3lcd	136920	13.6927
plate1 D4lcd	141005	14.1659
plate1 D5lcd	185705	19.3443
plate1 D6lcd	80275	7.13053
plate1 D7lcd	152195	15.4623
plate1 D8lcd	114840	11.1348
plate1 D9lcd	189630	19.799
plate1 D10lcd	187765	19.583
plate1 D11lcd	148450	15.0284
plate1 D12lcd	182790	19.0066
plate1 E1lcd	187475	19.5494
plate1 E2lcd	107460	10.2798
plate1 E3lcd	69320	5.86142
plate1 E4lcd	90780	8.3475
plate1 E5lcd	114675	11.1157
plate1 E6lcd	149880	15.1941
plate1 E7lcd	140335	14.0883
plate1 E8lcd	226180	24.0332	R171W x I41L x K212R
plate1 E9lcd	148685	15.0556
plate1 E10lcd	81535	7.27649
plate1 E11lcd	65830	5.45711
plate1 E12lcd	187075	19.503
plate1 F1lcd	90430	8.30696
plate1 F2lcd	128550	12.7231
plate1 F3lcd	83110	7.45895
plate1 F4lcd	205225	21.6057
plate1 F5lcd	164130	16.8449
plate1 F6lcd	79615	7.05407
plate1 F7lcd	90455	8.30985
plate1 F8lcd	83615	7.51746
plate1 F9lcd	93385	8.64928
plate1 F10lcd	212975	22.5035
plate1 F11lcd	182360	18.9568
plate1 F12lcd	239115	25.5317	R171W x I41L x K212R
plate1 G1lcd	182845	19.013
plate1 G2lcd	176475	18.275
plate1 G3lcd	152165	15.4588
plate1 G4lcd	108765	10.431
plate1 G5lcd	166525	17.1224
plate1 G6lcd	162640	16.6723
plate1 G7lcd	145550	14.6925
plate1 G8lcd	145835	14.7255
plate1 G9lcd	156675	15.9813
plate1 G10lcd	205445	21.6311
plate1 G11lcd	223305	23.7002
plate1 G12lcd	164405	16.8768
plate1 H1lcd	177510	18.395
plate1 H2lcd	144245	14.5413
plate1 H3lcd	55855	4.30153
plate1 H4lcd	174395	18.0341
plate1 H5lcd	183415	19.079
plate1 H6lcd	189095	19.737
plate1 H7lcd	151505	15.3823
plate1 H8lcd	173310	17.9084
plate1 H9lcd	216410	22.9014
plate1 H10lcd	140970	14.1619	StrAOMT I41L/K212R
plate1 H11lcd	136620	13.6579	StrAOMT I41L/K212R
plate1 H12lcd	138395	13.8636	StrAOMT I41L/K212R

## Sheet: I41NNK x R171W x K212R
Plate no. and well	Peak area	Alpinetin concentration, µM	clone identification
plate1 A10lcd	55780	4.29284
plate1 A11lcd	195225	20.4472
plate1 A12lcd	186945	19.488
plate1 A1lcd	125630	12.3848
plate1 A2lcd	232500	24.7654	R171W x I41L x K212R
plate1 A3lcd	152045	15.4449
plate1 A4lcd	221030	23.4366
plate1 A5lcd	192165	20.0927
plate1 A6lcd	175240	18.132
plate1 A7lcd	138010	13.819
plate1 A8lcd	181155	18.8172
plate1 A9lcd	150240	15.2358
plate1 B10lcd	153850	15.654
plate1 B11lcd	198000	20.7687
plate1 B12lcd	153460	15.6088
plate1 B1lcd	212485	22.4467
plate1 B2lcd	203820	21.4429
plate1 B3lcd	216190	22.8759
plate1 B4lcd	65280	5.39339
plate1 B5lcd	150710	15.2902
plate1 B6lcd	210155	22.1768
plate1 B7lcd	185975	19.3756
plate1 B8lcd	76370	6.67814
plate1 B9lcd	205985	21.6937
plate1 C10lcd	157700	16.1
plate1 C11lcd	169290	17.4427
plate1 C12lcd	214070	22.6303
plate1 C1lcd	152735	15.5248
plate1 C2lcd	128825	12.7549
plate1 C3lcd	189360	19.7677
plate1 C4lcd	161115	16.4956
plate1 C5lcd	188995	19.7255
plate1 C6lcd	116415	11.3173
plate1 C7lcd	108840	10.4397
plate1 C8lcd	153275	15.5874
plate1 C9lcd	138425	13.8671
plate1 D10lcd	187765	19.583
plate1 D11lcd	148450	15.0284
plate1 D12lcd	182790	19.0066
plate1 D1lcd	198600	20.8382
plate1 D2lcd	163040	16.7186
plate1 D3lcd	136920	13.6927
plate1 D4lcd	141005	14.1659
plate1 D5lcd	185705	19.3443
plate1 D6lcd	80275	7.13053
plate1 D7lcd	152195	15.4623
plate1 D8lcd	114840	11.1348
plate1 D9lcd	189630	19.799
plate1 E10lcd	81535	7.27649
plate1 E11lcd	156830	15.9992
plate1 E12lcd	187075	19.503
plate1 E1lcd	187475	19.5494
plate1 E2lcd	107460	10.2798
plate1 E3lcd	69320	5.86142
plate1 E4lcd	90780	8.3475
plate1 E5lcd	114675	11.1157
plate1 E6lcd	149880	15.1941
plate1 E7lcd	140335	14.0883
plate1 E8lcd	181180	18.8201
plate1 E9lcd	183685	19.1103
plate1 F10lcd	212975	22.5035
plate1 F11lcd	182360	18.9568
plate1 F12lcd	239115	25.5317	R171W x I41L x K212R
plate1 F1lcd	90430	8.30696
plate1 F2lcd	0	0
plate1 F3lcd	83110	7.45895
plate1 F4lcd	205225	21.6057
plate1 F5lcd	164130	16.8449
plate1 F6lcd	79615	7.05407
plate1 F7lcd	90455	8.30985
plate1 F8lcd	233615	24.8946	R171W x I41L x K212R
plate1 F9lcd	93385	8.64928
plate1 G10lcd	205445	21.6311
plate1 G11lcd	223305	23.7002
plate1 G12lcd	219405	23.2484
plate1 G1lcd	182845	19.013
plate1 G2lcd	176475	18.275
plate1 G3lcd	152165	15.4588
plate1 G4lcd	108765	10.431
plate1 G5lcd	166525	17.1224
plate1 G6lcd	212640	22.4647
plate1 G7lcd	145550	14.6925
plate1 G8lcd	145835	14.7255
plate1 G9lcd	156675	15.9813
plate1 H10lcd	176970	18.3324	R171W x K212R
plate1 H11lcd	166620	17.1334	R171W x K212R
plate1 H12lcd	168395	17.339	R171W x K212R
plate1 H1lcd	177510	18.395
plate1 H2lcd	144245	14.5413
plate1 H3lcd	205855	21.6786
plate1 H4lcd	174395	18.0341
plate1 H5lcd	183415	19.079
plate1 H6lcd	189095	19.737
plate1 H7lcd	151505	15.3823
plate1 H8lcd	173310	17.9084
plate1 H9lcd	216410	22.9014
